# Supplementary material for: A novel workflow for the qualitative analysis of DNA methylation data
Source: Comput Struct Biotechnol J. 2022 Oct 23;20:5925–34. doi: 10.1016/j.csbj.2022.10.027 (PMC9636440; doi:10.1016/j.csbj.2022.10.027)
Supplement: Supplementary Data 1 [file mmc1.xlsx]

## Sheet: Supplementary_File1_gProfiler
source	term_name	term_id	term_size	effective_domain_size	p_adj_color	adjusted_p_value__query_1	query_size__query_1	intersection_size__query_1
GO:MF	protein binding	GO:0005515	10481	25412	0.0237494041123934	0.0237494041123934	192	107
GO:BP	multicellular organism development	GO:0007275	5045	27543	0.0000014406597525859384	0.0000014406597525859384	196	72
GO:BP	anatomical structure development	GO:0048856	6186	27543	0.0000017669931509219315	0.0000017669931509219315	196	82
GO:BP	developmental process	GO:0032502	6788	27543	0.000012426266450475523	0.000012426266450475523	196	85
GO:BP	system development	GO:0048731	4533	27543	0.000012513751980565695	0.000012513751980565695	196	65
GO:BP	tissue development	GO:0009888	2046	27543	0.000023689813287350144	0.000023689813287350144	196	39
GO:BP	anatomical structure morphogenesis	GO:0009653	2781	27543	0.00002469274497760789	0.00002469274497760789	196	47
GO:BP	cell differentiation	GO:0030154	4646	27543	0.00047873407516087923	0.00047873407516087923	196	62
GO:BP	cellular developmental process	GO:0048869	4678	27543	0.0006124982211209284	0.0006124982211209284	196	62
GO:BP	morphogenesis of an epithelium	GO:0002009	540	27543	0.0006562743959765443	0.0006562743959765443	196	17
GO:BP	regulation of biological quality	GO:0065008	4029	27543	0.0014861985538988404	0.0014861985538988404	196	55
GO:BP	animal organ morphogenesis	GO:0009887	1082	27543	0.0015483871538460505	0.0015483871538460505	196	24
GO:BP	tissue morphogenesis	GO:0048729	653	27543	0.0020034693694710023	0.0020034693694710023	196	18
GO:BP	animal organ development	GO:0048513	3856	27543	0.004794964864378443	0.004794964864378443	196	52
GO:BP	multicellular organismal process	GO:0032501	8766	27543	0.006143453916179565	0.006143453916179565	196	93
GO:BP	localization	GO:0051179	6297	27543	0.006659095792385281	0.006659095792385281	196	73
GO:BP	circulatory system development	GO:0072359	1180	27543	0.0069262303637061436	0.0069262303637061436	196	24
GO:BP	pattern specification process	GO:0007389	452	27543	0.008777289868902752	0.008777289868902752	196	14
GO:BP	blood vessel development	GO:0001568	738	27543	0.01100150466516084	0.01100150466516084	196	18
GO:BP	regionalization	GO:0003002	349	27543	0.015014774695651508	0.015014774695651508	196	12
GO:BP	embryo development	GO:0009790	1236	27543	0.015075935820352259	0.015075935820352259	196	24
GO:BP	biological regulation	GO:0065007	14043	27543	0.016726120343163287	0.016726120343163287	196	130
GO:BP	vasculature development	GO:0001944	771	27543	0.019881880550985033	0.019881880550985033	196	18
GO:BP	epithelial tube morphogenesis	GO:0060562	360	27543	0.020480622097115115	0.020480622097115115	196	12
GO:BP	epithelium development	GO:0060429	1260	27543	0.020711591581571622	0.020711591581571622	196	24
GO:BP	anatomical structure formation involved in morphogenesis	GO:0048646	1182	27543	0.022798273548112313	0.022798273548112313	196	23
GO:BP	embryonic organ development	GO:0048568	502	27543	0.028557976175589642	0.028557976175589642	196	14
GO:BP	cell-cell signaling	GO:0007267	1690	27543	0.04766516463016553	0.04766516463016553	196	28
GO:CC	postsynaptic specialization membrane	GO:0099634	147	27317	0.003473857367221915	0.003473857367221915	193	8
GO:CC	synaptic membrane	GO:0097060	448	27317	0.006646856969549164	0.006646856969549164	193	13
GO:CC	axon	GO:0030424	781	27317	0.01445876774754493	0.01445876774754493	193	17
GO:CC	calyx of Held	GO:0044305	28	27317	0.014530879828983942	0.014530879828983942	193	4
GO:CC	presynaptic membrane	GO:0042734	190	27317	0.02186360463168322	0.02186360463168322	193	8
GO:CC	plasma membrane region	GO:0098590	1352	27317	0.030143191330351142	0.030143191330351142	193	23
GO:CC	postsynaptic membrane	GO:0045211	317	27317	0.031007259247767923	0.031007259247767923	193	10
GO:CC	integral component of postsynaptic specialization membrane	GO:0099060	103	27317	0.031272124416054994	0.031272124416054994	193	6
GO:CC	postsynaptic density membrane	GO:0098839	106	27317	0.03666316864482101	0.03666316864482101	193	6
GO:CC	intrinsic component of postsynaptic specialization membrane	GO:0098948	109	27317	0.04276742536073855	0.04276742536073855	193	6
KEGG	Calcium signaling pathway	KEGG:04020	230	8583	0.03333712416013029	0.03333712416013029	84	9
TF	Factor: AP-2gamma	TF:M03811	7108	21833	0.0003142547971587838	0.0003142547971587838	193	97
TF	Factor: Pax-4	TF:M00378_1	14471	21833	0.0005591989777353219	0.0005591989777353219	193	159
TF	Factor: CPBP	TF:M01822_1	19940	21833	0.0005916892763098835	0.0005916892763098835	193	192
TF	Factor: ZF5	TF:M00716	14878	21833	0.0013454070169771739	0.0013454070169771739	193	161
TF	Factor: PUR1	TF:M01721	7325	21833	0.0014747007371528017	0.0014747007371528017	193	97
TF	Factor: KLF	TF:M07461	8517	21833	0.0016719602861671994	0.0016719602861671994	193	108
TF	Factor: Pax-5	TF:M00143_1	4016	21833	0.0017968150273993905	0.0017968150273993905	193	63
TF	Factor: Zic3	TF:M00450_1	6850	21833	0.001994111380150367	0.001994111380150367	193	92
TF	Factor: Pax-5	TF:M00143	10874	21833	0.006313723910578354	0.006313723910578354	193	127
TF	Factor: LRF	TF:M10413	533	21833	0.007356574032598113	0.007356574032598113	193	17
TF	Factor: AP-2	TF:M00915_1	2422	21833	0.00762237199570519	0.00762237199570519	193	43
TF	Factor: MRF4	TF:M03831	9054	21833	0.012037629673462554	0.012037629673462554	193	110
TF	Factor: HTF4	TF:M02018	9054	21833	0.012037629673462554	0.012037629673462554	193	110
TF	Factor: WT1	TF:M01118	8123	21833	0.016227225417502877	0.016227225417502877	193	101
TF	Factor: PUR1	TF:M01721_1	1845	21833	0.016990099512729777	0.016990099512729777	193	35
TF	Factor: GKLF	TF:M07289	15327	21833	0.020875053037174827	0.020875053037174827	193	161
TF	Factor: T3R-beta	TF:M02119	4046	21833	0.02229757755712482	0.02229757755712482	193	60
TF	Factor: GKLF	TF:M07289_1	11003	21833	0.025563779960607737	0.025563779960607737	193	126
TF	Factor: AP2	TF:M08867	7282	21833	0.03241225070179739	0.03241225070179739	193	92
TF	Factor: AP-4	TF:M01860	5545	21833	0.032655058115236654	0.032655058115236654	193	75
TF	Factor: E2F-3	TF:M02089	11302	21833	0.03642957454242645	0.03642957454242645	193	128
TF	Factor: CTCF	TF:M08995_1	9372	21833	0.03925293668357656	0.03925293668357656	193	111
TF	Factor: SP1:SP3	TF:M01219	6707	21833	0.043839930879506654	0.043839930879506654	193	86
